# Supplementary material for: Portable sequencing as a teaching tool in conservation and biodiversity research
Source: PLoS Biol. 2020 Apr 16;18(4):e3000667. doi: 10.1371/journal.pbio.3000667 (PMC7188297; doi:10.1371/journal.pbio.3000667)
Supplement: S1 Data — (XLSX) [file pbio.3000667.s005.xlsx]

## Sheet: Sheet1
ParticipantID	Country	Highest degree you have	Occupation category	Pipetting	PCR	Gels	Sequencing	Field research	Non genetics lab research	Gender
1	USA	PhD	Professional	0	0	0	0	1	0	0
2	India	Masters Equivalent	Professional	1	0	1	0	1	1	0
3	Sweden	Masters Equivalent	Professional	1	0	0	0	0	1	0
4	USA	Bachelors	Recent Graduate	1	1	1	1	1	1	0
5	USA	Bachelors	Recent Graduate	1	1	1	0	1	1	0
6	USA	Bachelors	Doctoral	1	1	1	0	1	1	1
7	USA	PhD	Postdoctoral	1	1	1	0	0	1	1
8	Mexico	High School	Student	1	1	1	0	1	1	1
9	Mexico	High School	Student	0	0	0	0	1	1	0
10	USA	Bachelors	Professional	1	0	1	0	1	1	1
11	Peru	Masters Equivalent	Professional	0	0	0	0	1	1	0
12	Peru	Masters Equivalent	Professional	1	0	0	0	1	0	1
13	Peru	Masters Equivalent	Professional	1	0	0	0	1	0	0
14	Peru	Masters Equivalent	Professional	0	0	0	0	1	1	0
15	Korea	High School	Student	1	0	0	0	0	0	0
16	USA	Bachelors	Professional	0	0	0	0	0	0	0
17	Peru	Masters Equivalent	Professional	1	1	1	0	0	0	1
18	Peru	Masters Equivalent	Professional	1	1	1	1	0	1	1
19	Peru	Masters Equivalent	Professional	1	0	0	0	1	1	0
20	USA	PhD	Professional	1	0	0	0	1	1	1
21	USA	Masters	Student	0	0	0	0	1	0	0
22	Germany	High School	Student	1	0	0	0	1	0	1
23	Mexico	High School	Student	1	0	0	0	0	1	1
24	Peru	Masters Equivalent	Professional	0	0	0	0	0	1	0
25	Peru	Masters Equivalent	Professional	1	0	0	0	1	1	0
